# Supplementary material for: Expression of the transcription factor PU.1 induces the generation of microglia-like cells in human cortical organoids
Source: Nat Commun. 2022 Jan 20;13:430. doi: 10.1038/s41467-022-28043-y (PMC8776770; doi:10.1038/s41467-022-28043-y)
Supplement: Supplementary file 10 — Source Data [file 41467_2022_28043_MOESM10_ESM.xlsx]

## Sheet: Fig1b
	hCO, D30			mhCO, D30			hCO, D70			mhCO, D70
	exp1	exp2	exp3	exp1	exp2	exp3	exp1	exp2	exp3	exp1	exp2	exp3
TUJ1	1	0.96	1.001	1.05789	1.0045	1.025	0.962346	1.4356	0.5899	0.445162	0.472	0.413
Pu.1	1	0.987	0.976	3.5939	3.456	3.335	4.22368	4.4245	4.00012	9.08955	10.436	8.0567
CSF1R	1	0.991	0.971	5.89438	3.51972	7.8543	12.9928	13.4568	11.567	123.29	100.234	146.789
CX3CR1	1	0.995	0.9901	1.0983	0.7734	1.234	12.8559	13.6789	12.0456	71.5415	70.23	75.4325
IBA1	1	0.9997	0.995	4.61673	4.9956	4.3455	2.35075	2.2504	2.3807	10.5824	10.9967	9.678
CD11b	1	0.9981	0.9971	3.02259	3.22135	2.8134	3.63862	3.9813	3.4567	291.724	270.345	245.789
TMEM119	1	0.981	0.991	1.71806	1.7723	1.656	2.20608	3.43125	1.0678	54.1951	60.456	43.987
P2RY12	1	0.9996	0.991	1.93212	1.456	2.345	7.15806	8.0056	6.456	35.3498	36.78	33.467
SALL1	1	0.991	0.981	1.60606	1.8023	1.456	0.8401	0.701	0.967	1.7836	2.0456	1.345
GPR34	1	0.9615	1.012	0.617123	0.6983	0.5532	1.4343	1.7456	1.12345	4.47139	3.934	3.89

## Sheet: Fig1c
		mhCO, D30			mhCO, D70
	Number of intersections	Distance from soma center (µm)	SEM		Distance from soma center (µm)	SEM
	2	1	0.21		3.33	0.24
	3	1.1	0.45		3.31	0.67
	4	1.4	0.321		3.4	0.401
	5	1.6	0.44		3.5	0.68
	6	1.6	0.21		4.4	0.55
	7	1.38	0.15		3.2	0.37
	8	1.25	0.145		2.1	0.56
	9	0.97	0.45		2	0.357
	10	0.96	0.36		1.8	0.23
	11	0.75	0.045		1.4	0.195
	12	0.62	0.17		1.3	0.31
	13	0.5	0.07		1.2	0.173
	14	0.44	0.01		1	0.33
	15	0.31	0.015		0.95	0.15
	16	0.15	0.01		0.78	0.15
	17	0.12	0.056		0.64	0.21
	18	0.11	0.02		0.55	0.22
	19	0.11	0.04		0.37	0.16
	20	0.05	0.0089		0.36	0.14
	21	0.04	0.0015		0.22	0.15
	22	0.01	0.001		0.119	0.06
	23	0.01	0.0001		0.1	0.11
	24	0	1e-05		0.05	0.005
	25	0	0.0001		0.01	0.001

## Sheet: Fig1f
		mhCO, D30																				mhCO, D70
		Exp1	Exp2	Exp3	Exp4	Exp5	Exp6	Exp7	Exp8	Exp9	Exp10	Exp11	Exp12	Exp13	Exp14	Exp15	Exp16	Exp17	Exp18	Exp19	Exp20	Exp1	Exp2	Exp3	Exp4	Exp5	Exp6	Exp7	Exp8	Exp9	Exp10	Exp11	Exp12	Exp13	Exp14	Exp15	Exp16	Exp17	Exp18	Exp19	Exp20
	Pearson's correlation coefficient of PU.1 with IBA1	0.86	0.87	0.9	0.92	0.92	0.93	0.94	0.95	0.95	0.96	0.96	0.97	0.97	0.98	0.98	0.98	0.99	0.99	0.99	0.99	0.88	0.9	0.89	0.94	0.95	0.95	0.96	0.97	0.97	0.97	0.98	0.98	0.98	0.99	0.99	0.99	0.99	0.99	1	1

## Sheet: Fig1g
	exp1	exp1	exp2	exp2	exp3	exp3	exp4	exp4	exp5	exp15
% IBA1+ MKi67+/IBA1+ total	23.3333	24.6667	20	20.7778	23.3333	24	22	21.8	23	19.9

## Sheet: Fig1h
				total # of PSD95 particles	# of PSD95 particles inside IBA1	%
			Exp1	86	15	17.4419
			Exp2	51	17	33.3333
			Exp3	58	14	24.1379
			Exp4	33	8	24.2424
			Exp5	117	22	18.8034
			Exp6	118	26	22.0339
			Exp7	92	17	18.4783
			Exp8	91	8	8.79121

## Sheet: Fig5c
	Control					mhCO					mhCO_TREM2 KD					mhCO_SORL1 KD					mhCO_CD33 KD
	EXP1	EXP2	EXP3	EXP4	EXP5	EXP1	EXP2	EXP3	EXP4	EXP5	EXP1	EXP2	EXP3	EXP4	EXP5	EXP1	EXP2	EXP3	EXP4	EXP5	EXP1	EXP2	EXP3	EXP4	EXP5
CD11b+ microglia-like cells/mm3	0	1	0	1	2	210	210	200	195	190	200	208	196	198	195	205	210	220	235	170	202	205	200	186	180

## Sheet: Fig5d
	hCO					hCO+Abeta					mhCO					mhCO+Abeta					mhCO_TREM2 KD					mHCO_TREM2 KD+Abeta					mhCO_SORL1 KD					mhCO_SORL1 KD+Abeta					mhCO_CD33 KD					mhCO_CD33 KD+Abeta
	Organoid1	Organoid2	Organoid3	Organoid4	Organoid5	Organoid1	Organoid2	Organoid3	Organoid4	Organoid5	Organoid1	Organoid2	Organoid3	Organoid4	Organoid5	Organoid1	Organoid2	Organoid3	Organoid4	Organoid5	Organoid1	Organoid2	Organoid3	Organoid4	Organoid5	Organoid1	Organoid2	Organoid3	Organoid4	Organoid5	Organoid1	Organoid2	Organoid3	Organoid4	Organoid5	Organoid1	Organoid2	Organoid3	Organoid4	Organoid5	Organoid1	Organoid2	Organoid3	Organoid4	Organoid5	Organoid1	Organoid2	Organoid3	Organoid4
% of damage surface	0.0113	0.0434	0.05	0.056	0.041	18.4	14.2	24.1	17.4	18.1	0.018	0.031	0.034	0.0081	0.019	0.015	0.019	0.031	0.018	0.024	0.13	0.098	0.11	0.056	0.45	19.3	16.4	22.5	18.8	19.6	0.003	0.009	0.0013	0.0045	0.0134	17.2	16.5	18.1	16.5	19.1	0.018	0.0135	0.018	0.0014	0.0145	0.013	0.016	0.041	0.011
[truncated: 1 more columns]

## Sheet: Fig5e
	Control						Control+Abeta						mhCO						mhCO+Abeta						mhCO_TREM2 KD						mhCO_TREM2 KD +Abeta						mhCO_SORL1 KD						mhCO_SORL1 KD +Abeta						mhCO_CD33 KD
	exp1	exp2	exp3	exp4	exp5	exp6	exp1	exp2	exp3	exp4	exp5	exp6	exp1	exp2	exp3	exp4	exp5	exp6	exp1	exp2	exp3	exp4	exp5	exp6	exp1	exp2	exp3	exp4	exp5	exp6	exp1	exp2	exp3	exp4	exp5	exp6	exp1	exp2	exp3	exp4	exp5	exp6	exp1	exp2	exp3	exp4	exp5	exp6	exp1
% of cleaved Caspase-3+ cells	15.65	13.5953	14.1363	8.97592	13.6453	12.4703	31.8692	29.6299	29.9979	31.3517	27.3335	24.4618	2.86688	4.49493	5.2697	3.69167	2.29285	1.44505	0.737141	0.605935	0.373657	0.168481	0.224359	0.177457	11.7618	7.94106	8.0433	7.64944	7.35731	7.03861	29.6953	31.4415	28.9638	28.4278	28.909	26.1668	11.1767	9.73731	9.96	10.7607	9.92436	10.3456	28.1485	27.9369	31.0295	28.9519	28.1422	28.325	6.04021
[truncated: 11 more columns]

## Sheet: FigS1c
	Neuron diff			Neuron diff+dox						EB			EB+dox
	exp1	exp2	exp3	exp1	exp2	exp3				exp1	exp2	exp3	exp1	exp2	exp3
OCT4	1.0056	0.9845	1.023	1.06891	1.06456	1.0845			OCT4	1.0056	0.9865	0.9934	1.08891	1.103	1.056
Pu.1	1	1.1234	0.9045	5.69045	6.631	4.567			Pu.1	1	0.93	0.9123	2.69045	2.983	2.542
CSF1R	1	0.9645	0.978	0.84521	0.8675	0.80123			CSF1R	1.04	1.001	1.023	0.867	0.8983	0.774
CX3CR1	1	1.0542	0.995	1.03514	1.04567	1.0134			CX3CR1	1.06	0.991	0.9934	1.6844	2.4567	1.654
IBA1	1	0.9654	1.045	2.79728	2.9803	2.567			IBA1	1.04	0.99	0.9756	1.84531	1.8864	1.6789
LAG3	1	1.0754	0.9345	5.66708	6.45	5.1456			LAG3	1	0.9981	0.99567	0.658213	0.611714	1.567
CD11b	1	0.973	1.1	1	1.00013	1.00043			CD11b	1	0.991	1.0023	2.77095	3.1203	2.456
TMEM119	1	1.00234	1.0045	1	1.00046	1.00046			TMEM119	1	0.9942	0.889	1	1.123	0.9012
P2RY12	1	0.9567	0.9345	1	0.99945	0.99542			P2RY12	1	0.967	0.9876	1	0.954213	0.9435
SALL1	1	0.9999	0.9912	1.61011	1.7123	1.5431			SALL1	1	1.067	0.956	1.64478	1.344	1.856
GPR34	1.045	0.9874	1.0234	0.838018	0.80642	0.80324			GPR34	1.005	1.012	1.0035	0.898506	0.886	0.934

## Sheet: FigS1e
			mhCO, D30					mhCO, D70
			Exp1	Exp2	Exp3	Exp4	Exp5	Exp1	Exp2	Exp3	Exp4	Exp5
	GFP intensity/mm3		0.00932	0.00878	0.009678	0.00911	0.009435	0.02812	0.02987	0.02678	0.02567	0.02999

[truncated: 13 more sheets: FigS1f, FigS2b, FigS2c, FigS2e, FigS6a, FigS6b, FigS7b, FigS7c, FigS8b, FigS8e, Fig8f, FigS9a, FigS9b]
